# Supplementary material for: Perceived Needs of Individuals with Frailty and Their Caregivers During the Transition from Hospital to Home: Protocol of a Qualitative Systematic Review and Evidence Synthesis
Source: Nurs Rep. 2026 Feb 13;16(2):64. doi: 10.3390/nursrep16020064 (PMC12943684; doi:10.3390/nursrep16020064)
Supplement: Supplementary file 1 [file nursrep-16-00064-s001.zip]

Archive with 1 entries (1 files):
- nursrep-4083329-supplementary.pdf
